# Supplementary material for: Competitive Fitness of Cytomegalovirus Mutants Bearing Changes in the UL56 Terminase Subunit, Associated with Letermovir-Resistance, in Presence and Absence of Antivirals
Source: Viruses. 2026 Jul 15;18(7):779. doi: 10.3390/v18070779 (PMC13431593; doi:10.3390/v18070779)
Supplement: Supplementary file 1 [file viruses-18-00779-s001.zip]

Archive with 1 entries (1 files):
- viruses-4317136-supplementary.pdf
